# Supplementary material for: Metabolomics Analysis Provides Novel Insights into the Difference in Meat Quality between Different Pig Breeds
Source: Foods. 2023 Sep 19;12(18):3476. doi: 10.3390/foods12183476 (PMC10528157; doi:10.3390/foods12183476)
Supplement: Supplementary file 1 [file foods-12-03476-s001.zip]

Archive with 1 entries (1 files):
- foods-2585454-supplementary.pdf
